# Supplementary material for: Lactiplantibacillus plantarum and Saussurea costus as Therapeutic Agents against a Diabetic Rat Model—Approaches to Investigate Pharmacophore Modeling of Human IkB Kinase and Molecular Interaction with Dehydrocostus Lactone of Saussurea costus
Source: Metabolites. 2023 Jun 19;13(6):764. doi: 10.3390/metabo13060764 (PMC10302201; doi:10.3390/metabo13060764)
Supplement: Supplementary file 1 [file metabolites-13-00764-s001.zip]

Archive with 1 entries (1 files):
- metabolites-2259433-supplementary.pdf
